# Supplementary material for: Effects of Path-Finding Algorithms on the Labeling of the Centerlines of Circle of Willis Arteries
Source: Tomography. 2023 Jul 24;9(4):1423–33. doi: 10.3390/tomography9040113 (PMC10366843; doi:10.3390/tomography9040113)
Supplement: Supplementary file 1 [file tomography-09-00113-s001.zip]

Archive with 1 entries (1 files):
- tomography-2433546-supplementary.pdf
